# Supplementary material for: Hypertensive Disorders during Pregnancy and Anthropometric Measurement of Children up to 7 Years of Age: The Hokkaido Birth Cohort Study in Japan
Source: Int J Environ Res Public Health. 2021 Oct 18;18(20):10951. doi: 10.3390/ijerph182010951 (PMC8536157; doi:10.3390/ijerph182010951)
Supplement: Supplementary file 1 [file ijerph-18-10951-s001.zip]

Archive with 1 entries (1 files):
- ijerph-1370233-supplementary.pdf
